# Supplementary material for: The Synthesis of Blood Group Antigenic A Trisaccharide and Its Biotinylated Derivative
Source: Molecules. 2021 Sep 28;26(19):5887. doi: 10.3390/molecules26195887 (PMC8512078; doi:10.3390/molecules26195887)
Supplement: Supplementary file 1 [file molecules-26-05887-s001.zip]

Archive with 1 entries (1 files):
- molecules-1376410-supplementary.pdf
